# Supplementary material for: Genetic Diversity Analysis of 96 Gossypium hirsutum-Gossypium barbadense Introgression Lines and Early Maturing Northern China Cotton Lines Using a 40K Liquid-Phase Chip
Source: Genes (Basel). 2026 Mar 29;17(4):388. doi: 10.3390/genes17040388 (PMC13116605; doi:10.3390/genes17040388)
Supplement: Supplementary file 1 [file genes-17-00388-s001.zip]

Archive with 1 entries (1 files):
- genes-4206121-supplementary.xlsx
