# Supplementary material for: Genetic Diversity Analysis of 96 Gossypium hirsutum-Gossypium barbadense Introgression Lines and Early Maturing Northern China Cotton Lines Using a 40K Liquid-Phase Chip
Source: Genes (Basel). 2026 Mar 29;17(4):388. doi: 10.3390/genes17040388 (PMC13116605; doi:10.3390/genes17040388)
Supplement: Supplementary file 1 [file genes-17-00388-s001.zip › genes-4206121-supplementary.xlsx]

## Sheet: Supplementary Table S1
	Supplementary Table S1 Information of selected SNPs
ID	Chrom	Start	End	Ref	Alt	SNP frequency in Group1*	SNP frequency in Group2*	Structure_type	Function_type	Function_gene	GOID	GO_ANNO	KEGG_ID	KEGG_ANNO	AT	Description	Phenotype
GH_A01G1695	A01	95171783	95171783	A	C	0.6875	0.466667	exonic	nonsynonymous	c.T487G:p.S163A	GO:0015979	Biological Process:photosynthesis	ko00195	Photosynthesis	AT1G67740.1	photosystem II BY
GH_A03G0168	A03	2166240	2166240	A	G	0.2875	0.266667	exonic	nonsynonymous	c.T1661C:p.L554S	GO:0043531	Molecular Function:ADP binding			AT3G14470.1	NB-ARC domain-containing disease resistance protein
GH_A03G0556	A03	8450966	8450966	A	T	0.25	0.266667	exonic	nonsynonymous	c.A821T:p.K274I	GO:0006511	Biological Process:ubiquitin-dependent protein catabolic process	ko04141	Protein processing in endoplasmic reticulum	AT2G29070.2	Ubiquitin fusion degradation UFD1 family protein
GH_A03G1840	A03	104845351	104845351	A	T	0.675	0.666667	exonic	nonsynonymous	c.A803T:p.Q268L	GO:0003677	Molecular Function:DNA binding	ko01522	Endocrine resistance	AT4G21440.1	MYB-like 102
GH_A04G1648	A04	86568861	86568861	C	T	0.3125	0.266667	exonic	nonsynonymous	c.G289A:p.V97I	GO:0005975	Biological Process:carbohydrate metabolic process			AT1G60590.1	Pectin lyase-like superfamily protein
GH_A05G1108	A05	9918214	9918214	G	A	0.475	0.266667	exonic	nonsynonymous	c.C31T:p.P11S	GO:0006457	Biological Process:protein folding	ko01522	Endocrine resistance	AT5G49840.1	ATP-dependent Clp protease
GH_A05G2323	A05	22924264	22924264	T	A	0.375	0.266667	exonic	nonsynonymous	c.A673T:p.I225F	GO:0051304	Biological Process:chromosome separation	ko01522	Endocrine resistance	AT1G77720.1	putative protein kinase 1	FE
GH_A09G1133	A09	64553391	64553391	T	A	0.6375	0.4	exonic	nonsynonymous	c.A1474T:p.M492L	GO:0005525	Molecular Function:GTP binding	ko01522	Endocrine resistance	AT1G06220.1	Ribosomal protein S5/Elongation factor G/III/V family protein
GH_A09G2400	A09	80662019	80662019	A	C	0.7	0.933333	exonic	nonsynonymous	c.A772C:p.S258R	GO:0006355	Biological Process:regulation of transcription, DNA-templated	ko01522	Endocrine resistance	AT3G22830.1	heat shock transcription factor A6B
GH_A10G2487	A10	112338179	112338179	A	T	0.775	0.866667	exonic	stopgain	c.A283T:p.K95X	GO:0006355	Biological Process:regulation of transcription, DNA-templated			AT1G69490.1	NAC-like, activated by AP3/PI
GH_A13G1388	A13	82632169	82632169	T	A	0.7	0.4	exonic	nonsynonymous	c.T1514A:p.V505E	GO:0006468	Biological Process:protein phosphorylation	ko01522	Endocrine resistance	AT1G71530.1	Protein kinase superfamily protein
GH_D02G2004	D02	64084493	64084493	A	G	0.25	0.266667	exonic	nonsynonymous	c.A847G:p.M283V	GO:0003677	Molecular Function:DNA binding	ko01522	Endocrine resistance	AT4G21440.1	MYB-like 102
GH_D02G2004	D04	1437768	1437768	A	G	0.275	0.266667	exonic	nonsynonymous	c.T445C:p.S149P	GO:0003677	Molecular Function:DNA binding	ko01522	Endocrine resistance	AT5G14750.1	myb domain protein 66
GH_D03G1124	D03	39193206	39193206	C	T	0.25	0.266667	exonic	nonsynonymous	c.G88A:p.A30T							FM
GH_D03G1124	D03	39193206	39193206	C	T	0.25	0.266667	exonic	nonsynonymous	c.G88A:p.A30T
GH_D04G1977	D04	55393594	55393594	G	T	0.475	0.266667	exonic	nonsynonymous	c.G526T:p.A176S	GO:0003723	Molecular Function:RNA binding	ko01522	Endocrine resistance	AT1G09660.1	RNA-binding KH domain-containing protein
GH_D05G1667	D05	14240130	14240130	T	G	0.4875	0.266667	exonic	nonsynonymous	c.T823G:p.S275A	GO:0016829	Molecular Function:lyase activity	ko00904	Diterpenoid biosynthesis	AT1G61120.1	terpene synthase 04	FM
GH_D05G1667	D05	14244247	14244247	T	C	0.4875	0.266667	exonic	nonsynonymous	c.T2432C:p.L811P	GO:0016829	Molecular Function:lyase activity	ko00904	Diterpenoid biosynthesis	AT1G61120.1	terpene synthase 04
GH_D08G0526	D08	5505113	5505113	G	T	0.25	0.266667	exonic	nonsynonymous	c.G1244T:p.G415V					AT1G04090.1	Plant protein of unknown function (DUF946)
GH_D08G1584	D08	51269019	51269019	C	A	0.25	0.266667	exonic	nonsynonymous	c.C441A:p.H147Q	GO:0003677	Molecular Function:DNA binding	ko01522	Endocrine resistance	AT3G61250.1	myb domain protein 17
GH_D09G1484	D09	41717009	41717009	T	C	0.4375	1	exonic	nonsynonymous	c.A613G:p.T205A	GO:0000290	Biological Process:deadenylation-dependent decapping of nuclear-transcribed mRNA	ko01522	Endocrine resistance	AT1G08370.1	decapping 1
GH_D11G2967	D11	59939014	59939014	G	C	0.475	0.266667	exonic	nonsynonymous	c.G1207C:p.V403L	GO:0055085	Biological Process:transmembrane transport	ko01522	Endocrine resistance	AT4G04750.1	Major facilitator superfamily protein
GH_D12G2188	D12	54318952	54318952	A	T	0.4875	0.266667	exonic	nonsynonymous	c.T290A:p.L97Q	GO:0003951	Molecular Function:NAD+ kinase activity	ko00600	Sphingolipid metabolism	AT5G51290.1	Diacylglycerol kinase family protein
GH_D12G2190	D12	54323289	54323289	A	T	0.5125	0.266667	exonic	nonsynonymous	c.T611A:p.F204Y	GO:0016787	Molecular Function:hydrolase activity	ko00511	Other glycan degradation	AT5G61540.1	N-terminal nucleophile aminohydrolases (Ntn hydrolases) superfamily protein
GH_D12G2928	D12	61140550	61140550	C	T	0.25	0.266667	exonic	stopgain	c.C271T:p.R91X	GO:0005524	Molecular Function:ATP binding			AT3G55090.1	ABC-2 type transporter family protein
BN:Boll number；FE:Fiber elongation rate；FM：Fiber micronaire value

## Sheet: Supplementary Table S2
Supplementary Table S2 Summary of test material information
Code	Cultivar	Breeding organization	Group	Code	Cultivar	Breeding organization	Group
1	25L004	Xinjiang Academy of Agricultural and Reclamation Science	G1	49	25L313	Xinjiang Academy of Agricultural and Reclamation Science	G1
2	25L006	Xinjiang Academy of Agricultural and Reclamation Science	G1	50	25L314	Xinjiang Academy of Agricultural and Reclamation Science	G1
3	25L029	Xinjiang Academy of Agricultural and Reclamation Science	G1	51	25L315	Xinjiang Academy of Agricultural and Reclamation Science	G1
4	25L034	Xinjiang Academy of Agricultural and Reclamation Science	G1	52	25L317	Xinjiang Academy of Agricultural and Reclamation Science	G1
5	25L035	Xinjiang Academy of Agricultural and Reclamation Science	G1	53	25L319	Xinjiang Academy of Agricultural and Reclamation Science	G1
6	25L039	Xinjiang Academy of Agricultural and Reclamation Science	G1	54	25L320	Xinjiang Academy of Agricultural and Reclamation Science	G1
7	25L050	Xinjiang Academy of Agricultural and Reclamation Science	G1	55	25L321	Xinjiang Academy of Agricultural and Reclamation Science	G1
8	25L075	Xinjiang Academy of Agricultural and Reclamation Science	G1	56	25L322	Xinjiang Academy of Agricultural and Reclamation Science	G1
9	25L089	Xinjiang Academy of Agricultural and Reclamation Science	G1	57	25L324	Xinjiang Academy of Agricultural and Reclamation Science	G1
10	25L093	Xinjiang Academy of Agricultural and Reclamation Science	G1	58	25L329	Xinjiang Academy of Agricultural and Reclamation Science	G1
11	25L094	Xinjiang Academy of Agricultural and Reclamation Science	G1	59	25L340	Xinjiang Academy of Agricultural and Reclamation Science	G1
12	25L103	Xinjiang Academy of Agricultural and Reclamation Science	G1	60	25L341	Xinjiang Academy of Agricultural and Reclamation Science	G1
13	25L104	Xinjiang Academy of Agricultural and Reclamation Science	G1	61	25L342	Xinjiang Academy of Agricultural and Reclamation Science	G1
14	25L107	Xinjiang Academy of Agricultural and Reclamation Science	G1	62	25L344	Xinjiang Academy of Agricultural and Reclamation Science	G1
15	25L112	Xinjiang Academy of Agricultural and Reclamation Science	G1	63	25L345	Xinjiang Academy of Agricultural and Reclamation Science	G1
16	25L114	Xinjiang Academy of Agricultural and Reclamation Science	G1	64	25L346	Xinjiang Academy of Agricultural and Reclamation Science	G1
17	25L116	Xinjiang Academy of Agricultural and Reclamation Science	G1	65	25L347	Xinjiang Academy of Agricultural and Reclamation Science	G1
18	25L117	Xinjiang Academy of Agricultural and Reclamation Science	G1	66	25L351	Xinjiang Academy of Agricultural and Reclamation Science	G1
19	25L121	Xinjiang Academy of Agricultural and Reclamation Science	G1	67	25L352	Xinjiang Academy of Agricultural and Reclamation Science	G1
20	25L124	Xinjiang Academy of Agricultural and Reclamation Science	G1	68	25L353	Xinjiang Academy of Agricultural and Reclamation Science	G1
21	25L133	Xinjiang Academy of Agricultural and Reclamation Science	G2	69	25L354	Xinjiang Academy of Agricultural and Reclamation Science	G1
22	25L135	Xinjiang Academy of Agricultural and Reclamation Science	G1	70	25L355	Xinjiang Academy of Agricultural and Reclamation Science	G1
23	25L139	Xinjiang Academy of Agricultural and Reclamation Science	G1	71	25L356	Xinjiang Academy of Agricultural and Reclamation Science	G1
24	25L145	Xinjiang Academy of Agricultural and Reclamation Science	G1	72	25L357	Xinjiang Academy of Agricultural and Reclamation Science	G1
25	25L152	Xinjiang Academy of Agricultural and Reclamation Science	G1	73	25L360	Xinjiang Academy of Agricultural and Reclamation Science	G1
26	25L154	Xinjiang Academy of Agricultural and Reclamation Science	G1	74	25L362	Xinjiang Academy of Agricultural and Reclamation Science	G1
27	25L163	Xinjiang Academy of Agricultural and Reclamation Science	G1	75	25L365	Xinjiang Academy of Agricultural and Reclamation Science	G1
28	25L168	Xinjiang Academy of Agricultural and Reclamation Science	G1	76	25L367	Xinjiang Academy of Agricultural and Reclamation Science	G1
29	25L169	Xinjiang Academy of Agricultural and Reclamation Science	G1	77	25L368	Xinjiang Academy of Agricultural and Reclamation Science	G1
30	25L173	Xinjiang Academy of Agricultural and Reclamation Science	G1	78	25L369	Xinjiang Academy of Agricultural and Reclamation Science	G1
31	25L184	Xinjiang Academy of Agricultural and Reclamation Science	G1	79	25L372	Xinjiang Academy of Agricultural and Reclamation Science	G1
32	25L190	Xinjiang Academy of Agricultural and Reclamation Science	G1	80	25L376	Xinjiang Academy of Agricultural and Reclamation Science	G1
33	25L192	Xinjiang Academy of Agricultural and Reclamation Science	G1	81	25L378	Xinjiang Academy of Agricultural and Reclamation Science	G1
34	25L193	Xinjiang Academy of Agricultural and Reclamation Science	G1	82	KC-2	Xinjiang Academy of Agricultural and Reclamation Science	G2
35	25L200	Xinjiang Academy of Agricultural and Reclamation Science	G1	83	25YIN213	Xinjiang Academy of Agricultural and Reclamation Science	G2
36	25L201	Xinjiang Academy of Agricultural and Reclamation Science	G1	84	XKM2-1	Xinjiang Academy of Agricultural and Reclamation Science	G2
37	25L208	Xinjiang Academy of Agricultural and Reclamation Science	G1	85	XKM1-2	Xinjiang Academy of Agricultural and Reclamation Science	G2
38	25L217	Xinjiang Academy of Agricultural and Reclamation Science	G1	86	KC-1	Xinjiang Academy of Agricultural and Reclamation Science	G2
39	25L221	Xinjiang Academy of Agricultural and Reclamation Science	G1	87	SWS-1	Xinjiang Academy of Agricultural and Reclamation Science	G2
40	25L222	Xinjiang Academy of Agricultural and Reclamation Science	G1	88	F629	Xinjiang Academy of Agricultural and Reclamation Science	G2
41	25L224	Xinjiang Academy of Agricultural and Reclamation Science	G1	89	97-36	Xinjiang Academy of Agricultural and Reclamation Science	G2
42	25L230	Xinjiang Academy of Agricultural and Reclamation Science	G1	90	XKM3	Xinjiang Academy of Agricultural and Reclamation Science	G2
43	25L232	Xinjiang Academy of Agricultural and Reclamation Science	G1	91	XKM1-1	Xinjiang Academy of Agricultural and Reclamation Science	G2
44	25L255	Xinjiang Academy of Agricultural and Reclamation Science	G1	92	XKM1-2	Xinjiang Academy of Agricultural and Reclamation Science	G2
45	25L260	Xinjiang Academy of Agricultural and Reclamation Science	G1	93	JM21	Xinjiang Academy of Agricultural and Reclamation Science	G2
46	25L275	Xinjiang Academy of Agricultural and Reclamation Science	G1	94	25L196	Xinjiang Academy of Agricultural and Reclamation Science	G2
47	25L288	Xinjiang Academy of Agricultural and Reclamation Science	G1	95	25L358	Xinjiang Academy of Agricultural and Reclamation Science	G2
48	25L312	Xinjiang Academy of Agricultural and Reclamation Science	G1	96	25L370	Xinjiang Academy of Agricultural and Reclamation Science	G2

## Sheet: Supplementary Table S3
Supplementary Table S3. Sequencing statistics of the 96 cotton accessions
Sample	Raw Reads Number	Clean Reads Number	Raw Bases(bp)	Clean Bases(bp)	Effective Rate(%)	Q20(%)	Q30(%)	Clean_reads_number	Align_reads_number	Align_rate(%)
KC_1	7703032	7695872	1155454800	1120722742	96.99	98.74	95.62	7695872	7121733	92.54
25L346	14136892	14112844	2120533800	2039182808	96.16	98.97	96.62	14112844	12908561	91.47
25L117	14957450	14932050	2243617500	2165420206	96.51	98.92	96.46	14932050	13674387	91.58
25L116	6375768	6369772	956365200	924062904	96.62	98.73	95.62	6369772	5926232	93.04
25L365	6643364	6637060	996504600	960115690	96.35	98.86	96.04	6637060	6158601	92.79
KC_2	7406830	7400270	1111024500	1078953080	97.11	98.65	95.31	7400270	6852510	92.6
25L362	7904522	7897092	1185678300	1142832766	96.39	98.88	96.14	7897092	7338202	92.92
25L317	7452982	7445876	1117947300	1076031952	96.25	98.86	96.06	7445876	6903853	92.72
25L360	8103788	8096038	1215568200	1164373506	95.79	98.97	96.46	8096038	7485020	92.45
25L169	7128468	7121624	1069270200	1025092902	95.87	98.9	96.23	7121624	6585600	92.47
25L221	8643156	8635202	1296473400	1252773744	96.63	98.75	95.66	8635202	7990025	92.53
25L222	7935374	7928086	1190306100	1143466166	96.06	98.83	95.97	7928086	7320990	92.34
25L114	9721800	9712586	1458270000	1394730882	95.64	98.95	96.38	9712586	8977015	92.43
25L315	10213936	10204468	1532090400	1474904690	96.27	98.85	96.04	10204468	9481384	92.91
25L168	10375448	10365386	1556317200	1500343194	96.4	98.82	95.92	10365386	9617547	92.79
XKM1_2_1	15694992	15680542	2354248800	2272441942	96.53	98.78	95.79	15680542	14499187	92.47
25L372	11962550	11940370	1794382500	1723028542	96.02	99.02	96.84	11940370	10870494	91.04
25L112	14191532	14167852	2128729800	2053755504	96.48	98.92	96.46	14167852	12935780	91.3
25L173	18835200	18799524	2825280000	2666561592	94.38	99.16	97.35	18799524	17020193	90.54
XKM3	6580846	6574728	987126900	948013046	96.04	98.94	96.35	6574728	6053226	92.07
25L104	8164058	8156746	1224608700	1184718168	96.74	98.74	95.61	8156746	7563433	92.73
25L344	6559224	6553056	983883600	946130032	96.16	98.9	96.2	6553056	6070450	92.64
25L312	9456036	9446986	1418405400	1368572838	96.49	98.8	95.86	9446986	8775405	92.89
25L034	10608304	10598334	1591245600	1529938644	96.15	98.87	96.08	10598334	9855385	92.99
25L357	9918266	9908902	1487739900	1436349246	96.55	98.82	95.91	9908902	9193601	92.78
25YIN213	12315166	12303578	1847274900	1782457756	96.49	98.86	96.08	12303578	11372538	92.43
25L152	10248918	10239138	1537337700	1486147078	96.67	98.79	95.8	10239138	9501550	92.8
25L341	8176526	8169064	1226478900	1184166634	96.55	98.83	95.97	8169064	7581941	92.81
25L345	16748020	16732456	2512203000	2418622310	96.27	98.85	96.04	16732456	15479947	92.51
25L039	16048436	16033684	2407265400	2304761360	95.74	98.92	96.33	16033684	14892038	92.88
XKM2_1	19380822	19362846	2907123300	2797648330	96.23	98.93	96.32	19362846	17868286	92.28
25L354	12567244	12546196	1885086600	1824611244	96.79	98.82	96.16	12546196	11462664	91.36
25L260	11866246	11845734	1779936900	1715430414	96.38	98.94	96.51	11845734	10877128	91.82
25L093	14815840	14789894	2222376000	2143104412	96.43	98.96	96.61	14789894	13545573	91.59
25L135	15268796	15243082	2290319400	2208483332	96.43	98.93	96.5	15243082	13930666	91.39
25L370	14344542	14321670	2151681300	2072708240	96.33	98.93	96.47	14321670	12588513	87.9
25L313	6396012	6390182	959401800	921580282	96.06	98.82	95.94	6390182	5938657	92.93
25L322	14018050	13995540	2102707500	2030382334	96.56	98.92	96.45	13995540	12817563	91.58
25L324	7967414	7959956	1195112100	1144693890	95.78	98.93	96.31	7959956	7403486	93.01
25L353	8494994	8486774	1274249100	1222542188	95.94	98.96	96.42	8486774	7895390	93.03
25L193	8131394	8123856	1219709100	1173690974	96.23	98.83	95.99	8123856	7549902	92.94
25L208	7698602	7691436	1154790300	1110871084	96.2	98.84	95.98	7691436	7147260	92.92
25L029	9392258	9383528	1408838700	1351288080	95.92	98.92	96.3	9383528	8712276	92.85
25L314	9274026	9265130	1391103900	1335213598	95.98	98.94	96.38	9265130	8549263	92.27
25L342	10634320	10624472	1595148000	1529615882	95.89	98.88	96.15	10624472	9896455	93.15
25L154	8345606	8337702	1251840900	1204559288	96.22	98.88	96.13	8337702	7766825	93.15
25L217	12103542	12092502	1815531300	1742411850	95.97	98.87	96.12	12092502	11218123	92.77
25L163	10871766	10861760	1630764900	1566667928	96.07	98.86	96.08	10861760	10120132	93.17
25L006	10481432	10471796	1572214800	1512189868	96.18	98.87	96.09	10471796	9719994	92.82
25L004	14280716	14267268	2142107400	2062873570	96.3	98.81	95.88	14267268	13231229	92.74
25L255	10126994	10117338	1519049100	1452882126	95.64	98.98	96.49	10117338	9344055	92.36
25L201	13388652	13376138	2008297800	1935104286	96.36	98.84	96.01	13376138	12423515	92.88
25L035	16557688	16542146	2483653200	2389712710	96.22	98.85	96.03	16542146	15300027	92.49
XKM1_1	16078614	16051664	2411792100	2324322390	96.37	98.95	96.54	16051664	14651903	91.28
F629	7897140	7889802	1184571000	1147423190	96.86	98.75	95.67	7889802	7277468	92.24
25L192	9755502	9746158	1463325300	1394699958	95.31	99.02	96.64	9746158	9046295	92.82
25L107	10670910	10661226	1600636500	1542684306	96.38	98.82	95.93	10661226	9904050	92.9
25L358	13407030	13394404	2011054500	1932918754	96.11	98.83	95.99	13394404	12406081	92.62
25L133	6528448	6522334	979267200	937982224	95.78	98.99	96.53	6522334	6026790	92.4
25L089	14058510	14034772	2108776500	2035374492	96.52	98.93	96.49	14034772	12856972	91.61
25L139	14353612	14328912	2153041800	2079765748	96.6	98.91	96.41	14328912	13094739	91.39
25L368	6763910	6757424	1014586500	969497726	95.56	98.99	96.56	6757424	6279709	92.93
25L355	6808308	6801962	1021246200	984363002	96.39	98.88	96.15	6801962	6346493	93.3
25L367	12486768	12463524	1873015200	1805563232	96.4	98.96	96.61	12463524	11340657	90.99
25L094	7905504	7898116	1185825600	1132912264	95.54	99.01	96.62	7898116	7325563	92.75
25L351	6424606	6418554	963690900	922560724	95.73	98.97	96.49	6418554	5978781	93.15
25L196	8135756	8127864	1220363400	1164907698	95.46	99	96.57	8127864	7541398	92.78
SWS_1	15602438	15576500	2340365700	2260531922	96.59	98.91	96.43	15576500	14195427	91.13
25L275	8213094	8205448	1231964100	1175012378	95.38	98.97	96.47	8205448	7604751	92.68
XKM1_2	11224386	11213870	1683657900	1616393862	96	98.95	96.39	11213870	10364374	92.42
25L230	9017950	9009248	1352692500	1291836022	95.5	98.97	96.49	9009248	8368276	92.89
25L320	6039284	6033606	905892600	868173240	95.84	98.91	96.28	6033606	5609746	92.97
25L329	9820010	9810664	1473001500	1407997674	95.59	98.98	96.49	9810664	9082014	92.57
97_36	8067958	8060536	1210193700	1169226596	96.61	98.82	95.92	8060536	7481262	92.81
25L347	13589042	13565264	2038356300	1965290902	96.42	98.94	96.54	13565264	12415682	91.53
25L369	14400346	14375394	2160051900	2078604810	96.23	98.96	96.6	14375394	13117113	91.25
25L224	14085930	14062742	2112889500	2039856478	96.54	98.92	96.44	14062742	12864822	91.48
25L121	15190776	15165420	2278616400	2198866234	96.5	98.89	96.37	15165420	13826635	91.17
25L124	16952382	16923094	2542857300	2451797386	96.42	98.96	96.57	16923094	15455165	91.33
25L184	15424870	15399564	2313730500	2228141016	96.3	98.96	96.59	15399564	14072572	91.38
25L190	15666524	15640920	2349978600	2263131522	96.3	98.96	96.59	15640920	14292076	91.38
25L352	6711016	6704782	1006652400	966983004	96.06	98.87	96.14	6704782	6228235	92.89
25L319	9508936	9500090	1426340400	1367303392	95.86	98.95	96.4	9500090	8836885	93.02
25L075	9160200	9151214	1374030000	1317202742	95.86	98.94	96.37	9151214	8450429	92.34
25L321	6792358	6785944	1018853700	975448732	95.74	98.9	96.22	6785944	6288553	92.67
25L145	9752666	9743360	1462899900	1393136262	95.23	98.99	96.55	9743360	9005875	92.43
25L050	10999358	10989040	1649903700	1581063078	95.83	98.95	96.39	10989040	10199340	92.81
25L232	11518134	11506898	1727720100	1646258378	95.29	98.99	96.52	11506898	10622334	92.31
25L376	18415820	18398616	2762373000	2657640130	96.21	98.89	96.2	18398616	17048928	92.66
JM21	20087266	20068034	3013089900	2875112876	95.42	98.98	96.52	20068034	18499728	92.19
25L288	11327784	11317228	1699167600	1621182920	95.41	98.93	96.32	11317228	10471241	92.52
25L200	12020628	12008980	1803094200	1718471990	95.31	98.99	96.54	12008980	11129829	92.68
25L340	12618438	12606342	1892765700	1814227200	95.85	98.97	96.46	12606342	11708066	92.87
25L356	14134222	14121196	2120133300	2060727036	97.2	98.72	95.54	14121196	13140729	93.06
25L378	18607512	18590116	2791126800	2701498976	96.79	98.79	95.83	18590116	17269772	92.9
25L103	25416416	25392416	3812462400	3663006524	96.08	98.86	96.1	25392416	23580581	92.86

## Sheet: Supplementary Table S4
Table S4. Average kinship coefficients for the total population and G1/G2 subgroups
Group	Average kinship coefficient
Overall population	−0.0142
G1	0.0166
G2	0.3917
